# Supplementary material for: Generalized estimating equation modeling on correlated microbiome sequencing data with longitudinal measures
Source: PLoS Comput Biol. 2020 Sep 8;16(9):e1008108. doi: 10.1371/journal.pcbi.1008108 (PMC7500673; doi:10.1371/journal.pcbi.1008108)
Supplement: S1 Data — (XLS) [file pcbi.1008108.s001.xls]

## Sheet: twin study OTU genus
ID	X.SampleID	SAMPLEDATE	AGE	ZYGOSITY	HOST_SUBJECT_ID	FAMILY	ANCESTRY	OBESITYCAT	Erysipelotrichaceae..g__Clostridium	Bacteroides	Prevotella	Alistipes	Blautia	Lachnospiraceae..g__Clostridium	Coprococcus	Eubacterium	Lachnospira	Roseburia	Ruminococcus	Faecalibacterium	Oscillospira	Ruminococcus.1	total_read
1	TS1.2.299121	TimePoint2	24	MZ	TS1	1	EA	Lean	8	192	0	30	18	6	11	8	23	2	13	250	61	10	1005
2	TS1.299139	TimePoint1	28	MZ	TS1	1	EA	Lean	59	1059	1	131	46	29	49	108	90	7	48	1117	145	226	4684
3	TS10.2.299108	TimePoint2	29	MZ	TS10	4	AA	Obese	0	252	0	0	61	24	54	24	13	12	19	114	0	15	783
4	TS10.299123	TimePoint1	25	MZ	TS10	4	AA	Obese	1	491	0	0	148	66	141	79	50	86	42	411	1	5	1895
5	TS100.2.298944	TimePoint2	30	MZ	TS100	29	AA	Obese	4	90	0	3	227	125	28	61	15	309	134	154	3	46	1907
6	TS100.298999	TimePoint1	49	MZ	TS100	29	AA	Obese	1	862	0	32	131	130	62	27	13	189	125	222	13	42	2719
7	TS101.2.299207	TimePoint2	28	MZ	TS101	29	AA	Obese	1	46	1	1	451	168	14	37	6	151	208	64	5	3	1879
8	TS103.2.299213	TimePoint2	30	MZ	TS103	30	AA	Obese	46	734	0	46	123	193	28	21	18	210	49	464	23	7	2431
9	TS103.299049	TimePoint1	23	MZ	TS103	30	AA	Obese	20	179	0	1	41	199	57	35	9	81	155	89	2	0	1130
10	TS104.2.299106	TimePoint2	29	MZ	TS104	30	AA	Obese	0	1	1	0	0	0	0	0	0	2	0	0	0	0	5
11	TS104.299154	TimePoint1	28	MZ	TS104	30	AA	Obese	5	564	1	13	45	52	18	40	12	86	35	291	55	16	1587
12	TS105.2.299038	TimePoint2	26	NA	TS105	30	AA	Obese	2	994	0	18	51	63	42	2	25	53	10	250	13	33	1776
13	TS105.299210	TimePoint1	24	NA	TS105	30	AA	Obese	12	77	0	4	566	109	31	2	3	193	60	41	0	25	1509
14	TS106.2.299179	TimePoint2	51	MZ	TS106	31	AA	Obese	10	623	0	2	129	55	51	46	33	221	20	194	2	2	1786
15	TS106.299035	TimePoint1	31	MZ	TS106	31	AA	Obese	28	412	0	8	254	98	48	110	14	331	46	166	1	29	2064
16	TS107.2.298960	TimePoint2	27	MZ	TS107	31	AA	Obese	5	154	52	11	269	197	13	77	65	295	72	602	11	0	3301
17	TS107.299042	TimePoint1	27	MZ	TS107	31	AA	Obese	24	398	253	10	115	110	7	45	28	102	54	192	10	0	2303
18	TS109.2.299100	TimePoint2	24	DZ	TS109	32	EA	Lean	10	418	7	21	146	59	13	0	14	84	18	157	12	56	1326
19	TS109.299099	TimePoint1	27	DZ	TS109	32	EA	Lean	21	554	19	22	93	48	26	1	38	206	11	253	11	26	1605
20	TS11.2.299208	TimePoint2	24	MZ	TS11	4	AA	Obese	25	693	0	20	315	154	98	38	37	136	24	284	0	3	2113
21	TS11.298996	TimePoint1	26	MZ	TS11	4	AA	Obese	47	794	0	27	196	153	77	31	43	159	38	296	7	9	2109
22	TS110.2.299101	TimePoint2	29	DZ	TS110	32	EA	Lean	72	492	0	286	39	40	5	0	8	5	34	579	14	456	3001
23	TS110.299019	TimePoint1	50	DZ	TS110	32	EA	Lean	56	128	2	38	267	30	69	13	4	14	25	138	8	101	1669
24	TS111.2.298964	TimePoint2	62	NA	TS111	32	EA	Lean	7	407	85	44	71	45	43	36	25	154	38	223	27	138	2068
25	TS111.299174	TimePoint1	26	NA	TS111	32	EA	Lean	37	399	213	71	253	142	119	15	61	66	67	188	43	57	2690
26	TS115.2.299043	TimePoint2	24	MZ	TS115	33	AA	Obese	0	7	317	0	57	25	51	2	14	53	13	225	52	13	1454
27	TS115.298998	TimePoint1	61	MZ	TS115	33	AA	Obese	0	40	515	3	45	46	62	7	11	32	26	350	58	34	1934
28	TS116.2.299078	TimePoint2	44	MZ	TS116	33	AA	Obese	0	33	204	10	38	34	217	1	26	155	5	242	63	12	1766
29	TS116.299165	TimePoint1	44	MZ	TS116	33	AA	Obese	0	303	85	16	76	50	107	6	22	34	49	263	666	41	3616
30	TS117.2.299030	TimePoint2	26	NA	TS117	33	AA	Obese	48	660	0	16	167	152	25	28	9	132	103	398	1	34	2358
31	TS117.298949	TimePoint1	25	NA	TS117	33	AA	Obese	97	481	0	44	198	145	33	34	11	66	68	693	5	34	2591
32	TS118.2.298966	TimePoint2	26	DZ	TS118	34	AA	Obese	18	279	15	16	310	102	112	122	2	177	31	336	10	8	2179
33	TS118.299163	TimePoint1	25	DZ	TS118	34	AA	Obese	7	824	0	15	63	63	22	21	14	79	22	347	18	2	1817
34	TS119.2.299032	TimePoint2	29	DZ	TS119	34	AA	Obese	44	516	0	14	266	83	135	83	38	380	74	209	12	136	2945
35	TS119.299110	TimePoint1	25	DZ	TS119	34	AA	Obese	27	397	1	3	202	90	58	70	20	189	40	85	6	123	2278
36	TS12.2.299176	TimePoint2	29	NA	TS12	4	AA	Obese	0	283	0	0	77	61	50	43	12	208	25	287	0	2	1468
37	TS12.299104	TimePoint1	52	NA	TS12	4	AA	Obese	1	553	0	0	101	129	80	45	9	245	36	166	0	2	1816
38	TS120.2.299136	TimePoint2	29	NA	TS120	34	AA	Obese	17	173	378	4	122	106	38	24	15	90	54	331	48	4	2234
39	TS120.298992	TimePoint1	52	NA	TS120	34	AA	Obese	1	2	19	0	1	3	2	0	0	2	2	5	3	2	62
40	TS124.2.299092	TimePoint2	56	DZ	TS124	35	EA	Lean	6	870	1	91	75	56	6	15	24	68	26	140	43	101	1818
41	TS124.298945	TimePoint1	24	DZ	TS124	35	EA	Lean	8	578	3	33	222	174	30	15	10	81	122	33	38	47	1918
42	TS125.2.299067	TimePoint2	56	DZ	TS125	35	EA	Overweight	5	27	0	2	449	131	16	28	3	311	135	57	1	0	1468
43	TS125.298984	TimePoint1	24	DZ	TS125	35	EA	Overweight	2	835	4	22	288	123	17	26	9	191	66	55	32	3	1997
44	TS126.2.298986	TimePoint2	23	NA	TS126	35	EA	Obese	0	244	2	26	32	27	81	8	6	8	23	95	121	19	2150
45	TS126.299046	TimePoint1	24	NA	TS126	35	EA	Obese	1	31	7	14	62	25	44	11	6	45	14	71	12	10	1363
46	TS127.2.299143	TimePoint2	23	DZ	TS127	36	EA	Lean	5	255	0	27	62	54	94	22	31	100	22	181	20	34	1628
47	TS127.299133	TimePoint1	24	DZ	TS127	36	EA	Lean	21	404	0	186	100	95	103	17	37	67	42	172	74	75	2622
48	TS128.2.299216	TimePoint2	23	DZ	TS128	36	EA	Lean	10	334	4	18	180	68	188	50	37	157	12	420	3	279	2415
49	TS128.299117	TimePoint1	49	DZ	TS128	36	EA	Lean	9	1291	1	42	165	84	98	25	37	47	12	690	24	235	3437
50	TS129.2.299037	TimePoint2	23	NA	TS129	36	EA	Lean	12	912	0	39	15	40	17	2	62	80	19	221	17	24	1894
51	TS129.299204	TimePoint1	31	NA	TS129	36	EA	Lean	73	625	1	36	110	54	39	3	24	93	57	169	20	13	1749
52	TS13.2.298954	TimePoint2	50	MZ	TS13	5	EA	Lean	114	89	9	28	34	39	119	43	22	48	28	149	13	15	1121
53	TS13.299018	TimePoint1	31	MZ	TS13	5	EA	Lean	78	1411	1	66	256	154	299	262	147	302	63	1085	87	378	6364
54	TS130.2.298955	TimePoint2	50	MZ	TS130	37	AA	Obese	0	1707	0	0	129	126	22	16	8	81	71	303	8	0	2853
55	TS130.299178	TimePoint1	24	MZ	TS130	37	AA	Obese	1	1544	3	0	167	189	34	4	26	27	68	351	3	19	2683
56	TS131.2.298993	TimePoint2	30	MZ	TS131	37	AA	Obese	1	857	0	4	583	314	21	14	2	475	141	15	1	1	2803
57	TS131.299040	TimePoint1	31	MZ	TS131	37	AA		3	882	0	6	431	236	80	34	14	325	115	69	2	0	2697
58	TS132.2.299033	TimePoint2	30	NA	TS132	37	AA	Obese	45	1173	0	47	217	143	96	26	27	119	84	160	161	173	3206
59	TS132.299044	TimePoint1	31	NA	TS132	37	AA	Obese	51	768	0	84	164	92	35	7	5	16	372	119	58	16	2096
60	TS133.2.299076	TimePoint2	30	MZ	TS133	38	AA	Obese	8	1355	0	13	142	89	72	42	24	202	18	472	52	49	3300
61	TS133.299149	TimePoint1	27	MZ	TS133	38	AA	Obese	1	473	1	33	62	62	37	19	8	204	23	326	17	38	1895
62	TS134.2.298989	TimePoint2	55	MZ	TS134	38	AA	Obese	1	421	0	69	120	84	39	55	23	82	15	486	56	146	2107
63	TS134.299196	TimePoint1	27	MZ	TS134	38	AA	Obese	1	169	0	23	136	70	37	27	17	56	14	207	19	0	1113
64	TS135.2.299222	TimePoint2	55	NA	TS135	38	AA	Obese	24	944	0	69	70	90	21	17	7	109	27	137	25	63	2065
65	TS135.299142	TimePoint1	27	NA	TS135	38	AA	Obese	41	790	0	78	111	89	109	17	23	90	47	361	35	45	2512
66	TS136.2.298983	TimePoint2	54	DZ	TS136	39	AA	Obese	10	226	413	55	120	58	93	29	52	213	29	322	61	275	3062
67	TS136.299091	TimePoint1	27	DZ	TS136	39	AA	Overweight	29	74	73	28	270	59	113	24	18	116	43	303	20	173	2207
68	TS137.2.299107	TimePoint2	54	DZ	TS137	39	AA	Obese	30	146	19	17	205	96	131	43	1	51	34	293	15	51	2179
69	TS137.298959	TimePoint1	48	DZ	TS137	39	AA	Obese	20	702	352	33	63	94	46	28	31	152	42	602	41	143	3013
70	TS138.2.299162	TimePoint2	28	NA	TS138	39	AA	Obese	2	406	0	12	56	80	26	15	19	140	25	112	0	0	1085
71	TS138.299141	TimePoint1	28	NA	TS138	39	AA	Obese	14	198	0	1	322	155	105	58	10	848	72	194	3	85	2635
72	TS139.2.299031	TimePoint2	28	DZ	TS139	40	AA	Obese	5	369	0	22	152	120	75	41	24	213	86	396	24	76	2357
73	TS139.299195	TimePoint1	28	DZ	TS139	40	AA	Obese	0	24	1	12	420	92	73	56	5	201	90	414	13	151	2301
74	TS14.299212	TimePoint1	28	MZ	TS14	5	EA	Lean	819	110	7	33	2774	494	274	144	64	396	470	1685	33	1270	12451
75	TS140.2.299087	TimePoint2	28	DZ	TS140	40	AA	Obese	0	50	926	1	9	25	14	1	5	22	9	535	47	6	1988
76	TS140.298995	TimePoint1	28	DZ	TS140	40	AA	Obese	11	107	326	8	48	33	58	6	20	30	31	693	37	19	1897
77	TS141.2.299017	TimePoint2	25	NA	TS141	40	AA	Obese	1	512	0	32	55	133	53	7	53	220	27	453	28	24	2393
78	TS141.299084	TimePoint1	58	NA	TS141	40	AA	Obese	5	347	0	14	29	70	19	10	44	97	16	445	12	17	1630
79	TS142.2.298963	TimePoint2	25	DZ	TS142	41	AA	Obese	0	1209	1	224	99	56	56	6	17	29	57	357	95	4	2756
80	TS142.299170	TimePoint1	58	DZ	TS142	41	AA	Obese	3	156	1	20	185	96	43	31	3	135	68	339	10	9	1749
81	TS143.2.299034	TimePoint2	25	DZ	TS143	41	AA	Obese	0	793	161	60	91	49	14	21	16	293	30	629	19	44	2906
82	TS143.299098	TimePoint1	23	DZ	TS143	41	AA	Obese	4	600	1	38	230	183	73	57	71	255	35	427	26	15	3005
83	TS144.2.299166	TimePoint2	25	NA	TS144	41	AA	Obese	1	661	710	87	113	90	37	28	18	70	19	515	80	75	3373
84	TS144.298946	TimePoint1	24	NA	TS144	41	AA	Obese	2	250	687	23	77	59	39	11	13	47	14	320	34	43	2135
85	TS145.2.299151	TimePoint2	57	DZ	TS145	42	AA	Obese	5	801	0	393	22	16	17	10	0	10	18	139	519	49	2590
86	TS145.298950	TimePoint1	44	DZ	TS145	42	AA	Obese	11	689	0	74	86	78	21	50	1	7	25	201	124	18	1974
87	TS146.2.299211	TimePoint2	57	DZ	TS146	42	AA	Obese	2	650	4	260	26	17	31	3	15	21	47	141	365	119	2636
88	TS146.299014	TimePoint1	30	DZ	TS146	42	AA	Obese	5	475	2	338	37	14	25	13	23	19	69	309	181	106	2555
89	TS147.2.299003	TimePoint2	30	NA	TS147	42	AA	Overweight	9	845	0	273	299	205	95	35	26	79	282	389	98	249	3821
90	TS147.299111	TimePoint1	30	NA	TS147	42	AA	Obese	1	751	0	84	216	211	132	22	25	251	57	296	18	109	2721
91	TS148.299000	TimePoint1	22	MZ	TS148	43	EA	Obese	15	577	1354	61	129	148	33	21	45	184	72	641	44	266	4550
92	TS149.298994	TimePoint1	22	MZ	TS149	43	EA	Obese	4	1771	1	36	496	244	246	85	138	959	140	1604	47	3	6969
93	TS15.2.299128	TimePoint2	30	NA	TS15	5	EA	Overweight	70	32	763	18	41	48	87	22	73	75	23	505	9	82	2482
94	TS15.299020	TimePoint1	47	NA	TS15	5	EA	Overweight	78	444	2660	205	342	287	226	43	261	582	63	2537	135	1379	12401
95	TS150.299173	TimePoint1	30	NA	TS150	43	EA	Obese	6	31	8	2	1259	1022	476	134	10	1354	463	5	0	0	6038
96	TS151.2.298991	TimePoint2	30	DZ	TS151	44	AA	Obese	1	571	0	220	183	72	15	5	14	253	48	262	132	122	2518
97	TS151.299215	TimePoint1	30	DZ	TS151	44	AA	Obese	3	504	1	171	291	103	146	44	30	405	28	385	50	71	3019
98	TS152.2.299097	TimePoint2	57	DZ	TS152	44	AA	Obese	6	372	2	117	142	19	10	1	11	193	75	207	162	172	2051
99	TS152.299135	TimePoint1	30	DZ	TS152	44	AA	Obese	9	649	0	137	111	24	26	0	6	472	14	242	193	116	2571
100	TS153.299184	TimePoint1	26	NA	TS153	44	AA	Overweight	6	782	0	39	230	100	15	31	29	442	35	510	14	199	3186
101	TS154.2.299022	TimePoint2	30	MZ	TS154	45	AA	Lean	0	222	34	12	38	27	32	4	0	9	10	27	62	56	1105
102	TS155.2.298990	TimePoint2	47	MZ	TS155	45	AA	Lean	0	288	75	7	61	63	18	2	0	3	1	32	120	71	1791
103	TS155.299082	TimePoint1	26	MZ	TS155	45	AA	Lean	2	300	80	6	15	31	17	1	2	5	8	63	214	43	1710
104	TS156.2.299036	TimePoint2	47	NA	TS156	45	AA	Obese	0	210	17	28	91	38	41	48	12	143	23	313	52	111	1532
105	TS156.299155	TimePoint1	23	NA	TS156	45	AA	Obese	4	417	8	10	38	45	68	31	20	41	8	209	21	35	1327
106	TS16.299068	TimePoint1	23	MZ	TS16	6	EA	Lean	0	1321	21	75	130	53	45	5	71	81	37	653	175	293	3883
107	TS160.2.299131	TimePoint2	28	DZ	TS160	46	AA	Obese	3	33	777	4	33	25	42	6	10	57	4	350	11	8	1578
108	TS160.298976	TimePoint1	23	DZ	TS160	46	AA	Obese	27	61	730	8	39	22	44	3	17	95	9	354	10	14	1701
109	TS161.299188	TimePoint1	25	DZ	TS161	46	AA	Obese	18	68	0	33	80	49	49	13	35	83	29	625	20	13	1718
110	TS162.2.299140	TimePoint2	30	NA	TS162	46	AA	Obese	4	1278	0	4	546	123	125	0	21	35	85	508	2	0	3346
111	TS162.299124	TimePoint1	25	NA	TS162	46	AA	Obese	8	1786	1	30	97	263	49	0	0	22	172	170	11	0	3135
112	TS163.2.299114	TimePoint2	30	MZ	TS163	47	AA	Lean	5	584	1	91	47	102	26	62	52	96	49	562	4	27	2097
113	TS163.299072	TimePoint1	25	MZ	TS163	47	AA	Lean	11	362	0	58	40	82	25	29	23	60	95	195	7	12	1314
114	TS164.2.299007	TimePoint2	53	MZ	TS164	47	AA	Lean	7	830	0	30	82	108	22	63	139	41	100	165	161	31	2511
115	TS164.299125	TimePoint1	25	MZ	TS164	47	AA	Lean	12	913	1	10	41	51	21	19	189	25	50	113	71	46	2104
116	TS165.2.299138	TimePoint2	53	NA	TS165	47	AA	Lean	2	427	2	401	17	23	13	16	4	4	93	68	104	92	2237
117	TS165.298951	TimePoint1	51	NA	TS165	47	AA	Lean	6	196	1	352	33	17	20	45	13	2	42	40	62	94	2045
118	TS166.2.298980	TimePoint2	22	DZ	TS166	48	AA	Obese	46	31	0	6	423	126	169	24	3	739	45	39	0	108	2356
119	TS166.299085	TimePoint1	51	DZ	TS166	48	AA	Obese	14	1280	0	59	132	153	82	18	29	242	34	295	22	3	2788
120	TS167.2.299004	TimePoint2	22	DZ	TS167	48	AA	Obese	38	65	0	39	410	152	73	60	6	40	55	373	16	80	3082
121	TS167.299073	TimePoint1	24	DZ	TS167	48	AA	Obese	18	121	1	67	89	78	18	16	11	27	77	543	9	140	2118
122	TS168.2.298985	TimePoint2	26	NA	TS168	48	AA	Obese	45	601	1	134	225	70	139	23	39	107	31	208	51	47	3121
123	TS168.299115	TimePoint1	24	NA	TS168	48	AA	Obese	26	293	4	59	203	54	191	23	50	128	13	162	27	31	2045
124	TS169.2.298975	TimePoint2	26	DZ	TS169	49	AA	Obese	1	273	91	33	197	63	147	40	5	59	27	381	54	132	2604
125	TS169.298977	TimePoint1	24	DZ	TS169	49	AA	Obese	2	337	276	26	167	56	131	68	57	177	25	503	88	200	3071
126	TS17.299122	TimePoint1	28	MZ	TS17	6	EA	Lean	1	113	0	0	44	31	28	11	14	44	5	68	17	61	580
127	TS170.2.299205	TimePoint2	26	DZ	TS170	49	AA	Obese	18	982	2	2	156	112	31	6	0	30	140	64	10	8	2122
128	TS170.299156	TimePoint1	28	DZ	TS170	49	AA	Obese	0	0	0	0	0	1	0	0	0	0	0	0	0	0	1
129	TS178.2.299168	TimePoint2	51	DZ	TS178	50	AA	Obese	1	21	445	0	216	67	63	22	16	122	17	180	3	35	1995
130	TS178.299126	TimePoint1	26	DZ	TS178	50	AA	Obese	2	31	1	0	250	139	16	53	2	81	35	85	0	3	1756
131	TS179.2.299016	TimePoint2	51	DZ	TS179	50	AA	Obese	0	39	746	5	180	69	28	5	7	65	86	428	18	8	2301
132	TS179.298987	TimePoint1	26	DZ	TS179	50	AA	Obese	2	8	8	3	495	93	40	9	1	53	97	146	7	3	1633
133	TS180.299063	TimePoint1	28	NA	TS180	50	AA	Lean	2	961	0	12	45	52	32	7	39	12	75	140	31	52	1894
134	TS181.2.299083	TimePoint2	26	DZ	TS181	51	AA	Obese	1	658	6	8	126	53	14	0	10	51	11	465	24	67	1896
135	TS181.299047	TimePoint1	28	DZ	TS181	51	AA	Obese	0	688	0	12	210	49	87	24	25	276	7	188	29	107	2360
136	TS182.2.299113	TimePoint2	26	DZ	TS182	51	AA	Obese	6	292	746	17	235	90	109	57	43	261	72	855	19	134	4487
137	TS182.299201	TimePoint1	57	DZ	TS182	51	AA	Overweight	3	1979	432	104	151	121	66	54	36	269	133	843	61	127	5755
138	TS183.2.299060	TimePoint2	53	NA	TS183	51	AA	Obese	0	316	0	1	144	119	9	34	1	205	15	14	0	1	1438
139	TS183.298979	TimePoint1	57	NA	TS183	51	AA	Obese	0	616	0	56	67	57	49	17	4	65	38	127	11	13	1637
140	TS184.299203	TimePoint1	31	MZ	TS184	52	AA	Lean	0	623	0	4	100	57	75	35	56	281	21	43	2	9	1611
141	TS185.2.298957	TimePoint2	53	MZ	TS185	52	AA	Lean	49	620	0	23	108	84	32	35	62	231	36	438	25	0	2161
142	TS185.299148	TimePoint1	31	MZ	TS185	52	AA	Lean	45	405	0	16	211	96	32	15	24	287	56	629	13	24	2223
143	TS186.299199	TimePoint1	31	NA	TS186	52	AA	Overweight	3	508	0	2	32	41	18	6	24	104	9	261	4	76	1488
144	TS19.2.298956	TimePoint2	51	MZ	TS19	7	EA	Obese	306	0	0	1	454	222	37	128	20	806	488	10	0	0	2952
145	TS19.298958	TimePoint1	52	MZ	TS19	7	EA	Obese	304	1478	1	33	1292	1101	463	12	234	478	672	208	3	1	7555
146	TS190.299218	TimePoint1	52	MZ	TS190	53	AA	Obese	6	438	0	44	161	78	119	20	57	183	19	423	17	153	2394
147	TS191.299146	TimePoint1	23	MZ	TS191	53	AA	Obese	2	999	0	4	153	79	58	20	50	113	20	208	3	0	2193
148	TS192.299012	TimePoint1	23	NA	TS192	53	AA	Overweight	65	944	0	665	547	101	177	0	22	32	66	100	36	30	3609
149	TS193.2.299051	TimePoint2	27	DZ	TS193	54	EA	Lean	47	169	16	24	96	67	49	17	36	49	22	280	18	45	1463
150	TS193.299075	TimePoint1	23	DZ	TS193	54	EA	Lean	58	214	106	5	171	67	61	8	1	60	8	125	14	21	1204
151	TS194.2.299056	TimePoint2	27	DZ	TS194	54	EA	Lean	20	281	0	20	137	44	30	9	21	149	22	281	6	42	1365
152	TS194.299181	TimePoint1	23	DZ	TS194	54	EA	Lean	14	549	0	24	189	56	25	11	14	124	24	206	12	51	1653
153	TS195.2.298978	TimePoint2	27	NA	TS195	54	EA	Lean	76	547	0	79	236	108	66	26	33	40	33	116	34	50	2123
154	TS195.299150	TimePoint1	51	NA	TS195	54	EA	Lean	87	606	0	60	171	63	41	35	25	115	9	259	25	25	1867
155	TS2.2.299116	TimePoint2	27	MZ	TS2	1	EA	Lean	16	291	0	106	30	12	16	2	10	42	42	150	47	47	1297
156	TS2.299130	TimePoint1	51	MZ	TS2	1	EA	Lean	236	1627	0	404	240	152	88	15	16	175	493	793	729	1010	9636
157	TS20.2.299090	TimePoint2	56	MZ	TS20	7	EA	Obese	62	260	908	54	119	205	169	29	18	82	53	524	16	66	3191
158	TS20.299059	TimePoint1	42	MZ	TS20	7	EA	Obese	311	992	2219	380	644	662	294	139	227	1031	131	2652	6	1553	13612
159	TS21.2.299079	TimePoint2	56	NA	TS21	7	EA	Obese	1270	326	0	3	367	147	214	89	32	236	117	144	5	65	3747
160	TS21.299189	TimePoint1	42	NA	TS21	7	EA	Obese	1010	2110	3	55	1536	487	281	320	168	1041	104	864	15	191	11622
161	TS22.299221	TimePoint1	27	MZ	TS22	8	EA	Lean	366	85	0	20	921	252	279	158	6	187	503	144	7	5	3894
162	TS23.299159	TimePoint1	27	MZ	TS23	8	EA	Lean	164	102	0	0	269	78	50	46	1	50	115	40	2	0	1368
163	TS25.2.299001	TimePoint2	21	MZ	TS25	9	EA	Lean	121	552	1	165	370	48	171	5	9	39	200	335	27	71	3172
164	TS25.299024	TimePoint1	27	MZ	TS25	9	EA	Lean	165	2199	1	203	584	121	284	64	71	108	190	281	89	276	7098
165	TS26.2.299028	TimePoint2	21	MZ	TS26	9	EA	Lean	12	632	1	224	431	136	181	72	30	107	80	304	26	269	3435
166	TS26.299185	TimePoint1	64	MZ	TS26	9	EA	Lean	4	6361	2	346	635	224	245	131	74	245	344	433	109	1217	12812
167	TS27.2.299025	TimePoint2	27	NA	TS27	9	EA	Obese	22	48	0	36	77	17	95	19	15	25	63	44	42	140	1373
168	TS27.299223	TimePoint1	64	NA	TS27	9	EA	Obese	34	1497	2	55	217	168	124	20	33	32	439	103	350	1867	8758
169	TS28.299120	TimePoint1	25	MZ	TS28	10	EA	Obese	9	750	0	39	311	154	105	26	51	324	91	1406	52	371	5205
170	TS29.298974	TimePoint1	25	MZ	TS29	10	EA	Obese	1	53	0	6	359	82	18	6	2	38	48	497	3	12	1830
171	TS3.2.299103	TimePoint2	27	NA	TS3	1	EA	Overweight	9	139	1	56	67	53	41	3	22	99	29	320	2	4	1343
172	TS3.298967	TimePoint1	25	NA	TS3	1	EA	Overweight	26	1120	0	79	481	162	81	3	165	191	139	1284	34	86	5525
173	TS30.2.299050	TimePoint2	27	NA	TS30	10	EA	Lean	99	321	0	152	111	127	10	30	8	165	61	443	16	19	2223
174	TS30.298973	TimePoint1	25	NA	TS30	10	EA	Overweight	53	700	1	118	1616	414	50	52	30	716	73	809	10	78	5751
175	TS31.2.299187	TimePoint2	51	MZ	TS31	11	EA	Lean	25	1779	0	151	410	75	43	13	15	171	132	353	101	309	4377
176	TS31.299055	TimePoint1	53	MZ	TS31	11	EA	Lean	350	3523	2	698	1443	471	162	109	64	1122	523	2528	402	968	15186
177	TS32.2.298970	TimePoint2	51	MZ	TS32	11	EA	Lean	25	222	260	20	290	157	72	44	14	93	103	461	43	47	3124
178	TS32.299074	TimePoint1	53	MZ	TS32	11	EA	Lean	20	921	1611	113	471	345	42	20	11	217	228	1212	30	0	7132
179	TS33.2.299054	TimePoint2	25	NA	TS33	11	EA	Overweight	0	1	1	2	152	42	219	25	3	31	50	51	13	7	1208
180	TS33.299224	TimePoint1	27	NA	TS33	11	EA	Overweight	4	569	210	81	1321	450	1284	187	42	658	291	1020	220	249	11844
181	TS34.299217	TimePoint1	31	MZ	TS34	12	EA	Obese	6	17	14	0	136	64	54	64	10	30	10	290	3	16	1156
182	TS35.298981	TimePoint1	31	MZ	TS35	12	EA	Obese	9	31	526	10	58	77	185	10	66	158	26	468	27	38	2610
183	TS37.2.299096	TimePoint2	25	MZ	TS37	13	EA	Obese	122	651	0	109	141	169	211	96	23	96	68	636	5	196	3433
184	TS37.299147	TimePoint1	31	MZ	TS37	13	EA	Obese	26	1037	0	16	122	97	81	28	19	142	37	143	3	187	2340
185	TS38.2.299081	TimePoint2	25	MZ	TS38	13	EA	Overweight	217	42	12	77	126	75	199	10	13	55	45	367	23	25	1825
186	TS38.298997	TimePoint1	31	MZ	TS38	13	EA	Overweight	57	36	82	8	536	114	147	34	6	163	51	60	0	59	2121
187	TS39.2.299009	TimePoint2	25	NA	TS39	13	EA	Obese	60	287	9	50	101	84	55	35	31	70	22	245	6	10	1534
188	TS39.299167	TimePoint1	53	NA	TS39	13	EA	Obese	27	1739	1	104	117	191	114	32	75	253	26	623	26	111	4193
189	TS4.2.298988	TimePoint2	24	MZ	TS4	2	EA	Lean	9	953	0	33	142	197	26	13	25	37	50	146	17	1	2200
190	TS4.299175	TimePoint1	53	MZ	TS4	2	EA	Lean	8	3295	0	66	331	1268	32	15	40	112	320	265	13	0	6878
191	TS43.299095	TimePoint1	28	MZ	TS43	14	EA	Obese	97	504	2	18	91	193	63	24	11	240	68	85	12	15	1949
192	TS44.299183	TimePoint1	28	MZ	TS44	14	EA	Obese	0	49	36	6	25	49	10	6	2	103	20	26	5	31	722
193	TS49.2.299169	TimePoint2	25	MZ	TS49	15	EA	Obese	3	297	172	16	456	207	328	5	2	69	117	3	2	0	2853
194	TS49.298982	TimePoint1	28	MZ	TS49	15	EA	Obese	7	333	24	0	1472	526	357	106	16	1006	485	126	8	2	8731
195	TS5.2.298961	TimePoint2	25	MZ	TS5	2	EA	Lean	661	44	2	0	384	154	118	63	6	494	185	90	1	6	2491
196	TS5.299045	TimePoint1	28	MZ	TS5	2	EA	Lean	1819	672	2	3	2413	1063	282	253	44	2147	487	620	16	16	11529
197	TS50.2.299158	TimePoint2	24	MZ	TS50	15	EA	Obese	4	492	0	0	413	175	393	92	7	309	157	106	0	0	2666
198	TS50.299027	TimePoint1	46	MZ	TS50	15	EA	Obese	4	29	0	0	1960	667	1153	416	15	2471	195	83	0	90	9007
199	TS51.2.299062	TimePoint2	46	NA	TS51	15	EA	Obese	5	385	488	45	58	115	10	5	11	28	38	89	8	0	2194
200	TS51.299145	TimePoint1	46	NA	TS51	15	EA	Obese	74	260	325	392	665	795	188	39	5	185	724	107	395	3	7894
201	TS55.2.298952	TimePoint2	46	DZ	TS55	16	EA	Obese	5	1287	0	0	423	303	161	83	53	326	294	223	8	5	4123
202	TS55.298947	TimePoint1	26	DZ	TS55	16	EA	Obese	11	573	0	0	618	245	98	160	25	212	215	155	0	0	3108
203	TS56.2.299192	TimePoint2	24	DZ	TS56	16	EA	Obese	21	0	2	0	820	121	3	0	38	54	1128	0	0	0	3040
204	TS56.299021	TimePoint1	26	DZ	TS56	16	EA	Obese	84	1304	0	13	361	183	66	22	20	413	227	663	5	55	4196
205	TS57.2.299112	TimePoint2	24	NA	TS57	16	EA	Obese	25	5	0	0	734	149	68	1	0	18	238	1	1	4	1647
206	TS57.299197	TimePoint1	26	NA	TS57	16	EA	Obese	77	1177	0	1	464	4188	6	0	6	7	337	41	7	3	6667
207	TS6.2.299094	TimePoint2	24	NA	TS6	2	EA	Obese	130	175	868	16	89	313	61	14	9	138	80	450	4	5	3171
208	TS6.299086	TimePoint1	51	NA	TS6	2	EA	Obese	119	1090	1004	54	338	495	148	16	21	240	178	1214	33	143	6237
209	TS61.2.299186	TimePoint2	44	DZ	TS61	17	EA	Obese	2	958	0	8	211	102	142	10	25	315	133	133	44	155	2835
210	TS61.299129	TimePoint1	51	DZ	TS61	17	EA	Obese	1	87	0	1	57	16	15	8	9	164	5	13	3	21	491
211	TS62.2.299088	TimePoint2	44	DZ	TS62	17	EA	Obese	103	177	3	16	635	329	11	0	3	48	491	209	8	4	2788
212	TS62.299066	TimePoint1	25	DZ	TS62	17	EA	Obese	10	893	0	25	102	104	1	2	1	14	140	127	5	3	1611
213	TS63.2.299109	TimePoint2	56	NA	TS63	17	EA	Obese	10	95	0	25	330	118	67	19	15	11	130	88	16	45	1456
214	TS63.299005	TimePoint1	25	NA	TS63	17	EA	Obese	72	344	0	123	111	104	72	9	63	7	75	86	20	16	1481
215	TS64.2.299164	TimePoint2	56	MZ	TS64	18	EA	Overweight	11	574	1	323	89	42	75	9	22	66	33	501	32	105	2769
216	TS64.299137	TimePoint1	27	MZ	TS64	18	EA	Overweight	21	687	0	341	88	38	112	0	18	116	29	411	31	55	2857
217	TS65.2.299065	TimePoint2	31	MZ	TS65	18	EA	Obese	14	262	0	135	213	46	22	19	24	28	47	232	46	60	2346
218	TS65.299182	TimePoint1	25	MZ	TS65	18	EA	Obese	29	182	0	38	137	47	25	28	35	33	38	161	9	78	1670
219	TS66.2.299157	TimePoint2	31	NA	TS66	18	EA	Obese	77	1081	1627	173	309	216	123	44	102	327	158	951	69	545	7682
220	TS66.299194	TimePoint1	25	NA	TS66	18	EA	Obese	8	424	0	320	57	36	25	3	9	21	44	105	66	48	2285
221	TS67.2.299127	TimePoint2	31	DZ	TS67	19	EA	Obese	16	395	0	11	104	66	82	18	23	298	34	239	7	100	1669
222	TS67.299039	TimePoint1	50	DZ	TS67	19	EA	Obese	34	173	1	9	90	26	12	1	15	40	25	102	4	17	710
223	TS68.2.298971	TimePoint2	31	DZ	TS68	19	EA	Obese	8	292	92	13	114	74	63	13	21	154	17	420	12	67	1810
224	TS68.299202	TimePoint1	24	DZ	TS68	19	EA	Obese	42	818	187	17	76	78	103	25	36	110	32	634	6	52	2768
225	TS69.2.298972	TimePoint2	54	NA	TS69	19	EA	Obese	20	530	2	17	106	76	64	16	37	377	44	265	24	99	2023
226	TS69.299058	TimePoint1	24	NA	TS69	19	EA	Obese	193	808	0	160	322	140	26	0	15	308	24	192	22	22	3373
227	TS7.2.299010	TimePoint2	54	MZ	TS7	3	EA	Lean	67	59	23	5	290	139	96	20	11	86	90	490	4	45	2208
228	TS7.299061	TimePoint1	24	MZ	TS7	3	EA	Lean	52	1153	1302	151	395	264	251	114	135	306	312	1281	126	264	9021
229	TS70.2.299052	TimePoint2	29	DZ	TS70	20	EA	Obese	1	267	0	23	33	35	87	16	48	107	7	399	13	92	1751
230	TS70.299093	TimePoint1	24	DZ	TS70	20	EA	Obese	0	290	0	29	16	20	40	14	41	49	19	219	16	71	1341
231	TS71.2.299080	TimePoint2	29	DZ	TS71	20	EA	Obese	7	521	0	20	115	87	39	15	27	164	24	343	29	67	1878
232	TS71.298968	TimePoint1	55	DZ	TS71	20	EA	Obese	24	591	0	21	305	161	41	49	16	210	44	166	14	66	2229
233	TS72.2.299026	TimePoint2	29	NA	TS72	20	EA	Obese	1	69	0	5	21	11	4	3	4	9	2	34	6	10	279
234	TS72.299209	TimePoint1	55	NA	TS72	20	EA	Obese	9	363	0	23	139	37	14	7	18	52	18	84	11	123	1232
235	TS73.299077	TimePoint1	26	DZ	TS73	21	EA	Obese	8	1139	0	90	229	217	3	1	2	57	122	123	8	42	2548
236	TS74.2.299132	TimePoint2	56	DZ	TS74	21	EA	Obese	9	52	80	34	108	73	101	17	6	107	57	91	51	78	1331
237	TS74.299177	TimePoint1	26	DZ	TS74	21	EA	Obese	4	200	93	31	128	77	64	14	16	315	38	280	30	88	1844
238	TS75.2.298948	TimePoint2	56	NA	TS75	21	EA	Obese	6	295	0	1	279	221	1	2	0	19	509	0	0	2	1672
239	TS75.299153	TimePoint1	26	NA	TS75	21	EA	Obese	9	189	0	0	287	170	3	0	0	8	279	0	0	1	1259
240	TS76.2.299161	TimePoint2	28	MZ	TS76	22	AA	Obese	19	358	0	11	450	137	186	20	60	119	48	355	6	51	3082
241	TS76.299071	TimePoint1	56	MZ	TS76	22	AA	Obese	6	921	0	26	63	67	130	13	63	90	34	432	12	68	2484
242	TS77.299105	TimePoint1	56	MZ	TS77	22	AA	Overweight	9	1	9	2	189	82	165	65	38	42	39	600	0	30	1695
243	TS78.2.299070	TimePoint2	28	NA	TS78	22	AA	Obese	1	611	0	4	55	99	76	34	43	239	29	354	7	4	2037
244	TS78.299102	TimePoint1	29	NA	TS78	22	AA	Obese	4	99	395	1	64	25	7	3	3	66	11	198	2	4	1091
245	TS8.2.299029	TimePoint2	28	MZ	TS8	3	EA	Lean	8	34	0	10	12	8	24	2	9	2	5	135	4	3	415
246	TS8.299198	TimePoint1	29	MZ	TS8	3	EA	Lean	67	2420	1	542	284	228	247	163	190	323	151	3053	173	1012	13030
247	TS82.2.299057	TimePoint2	28	MZ	TS82	23	AA	Obese	6	67	188	26	35	40	31	14	12	35	21	467	24	45	1310
248	TS82.299048	TimePoint1	52	MZ	TS82	23	AA	Obese	15	33	438	0	110	38	24	21	6	46	22	245	2	4	1247
249	TS83.2.299171	TimePoint2	62	MZ	TS83	23	AA	Obese	15	648	184	4	187	120	27	70	32	270	43	474	16	61	2618
250	TS83.299134	TimePoint1	52	MZ	TS83	23	AA	Obese	10	256	58	2	80	43	4	49	47	157	16	330	4	41	1342
251	TS84.2.298962	TimePoint2	26	NA	TS84	23	AA	Obese	0	11	397	0	107	85	107	2	24	40	11	74	18	7	1389
252	TS84.299191	TimePoint1	51	NA	TS84	23	AA	Obese	0	13	774	0	21	42	20	5	14	29	6	245	10	5	1531
253	TS85.2.299119	TimePoint2	26	DZ	TS85	24	EA	Overweight	17	660	95	26	64	120	19	20	29	144	18	316	2	29	1835
254	TS85.299053	TimePoint1	30	DZ	TS85	24	EA	Overweight	76	377	21	0	165	106	30	23	29	565	91	137	0	63	2037
255	TS86.2.299219	TimePoint2	26	DZ	TS86	24	EA	Obese	1	360	76	15	45	44	14	8	20	50	14	399	12	81	1409
256	TS86.299064	TimePoint1	30	DZ	TS86	24	EA	Obese	5	623	167	13	106	128	24	18	29	183	52	769	63	152	3349
257	TS87.2.298965	TimePoint2	26	NA	TS87	24	EA	Obese	0	36	81	3	42	33	31	31	25	82	30	102	18	22	1210
258	TS87.299172	TimePoint1	30	NA	TS87	24	EA	Obese	0	104	104	5	68	79	79	36	10	124	36	106	64	63	1959
259	TS88.2.299002	TimePoint2	26	DZ	TS88	25	EA	Obese	4	823	0	19	32	35	18	6	25	60	15	131	21	140	1762
260	TS88.299013	TimePoint1	30	DZ	TS88	25	EA	Obese	1	1064	0	18	51	98	75	17	13	41	48	12	4	6	2113
261	TS89.2.299023	TimePoint2	26	DZ	TS89	25	EA	Obese	10	713	0	51	86	74	94	14	37	300	15	784	42	113	2969
262	TS89.299011	TimePoint1	25	DZ	TS89	25	EA	Obese	20	439	0	19	189	75	40	11	16	55	44	252	17	46	1720
263	TS9.2.298969	TimePoint2	45	NA	TS9	3	EA	Obese	55	555	0	49	79	72	163	30	31	61	40	383	18	12	2103
264	TS9.299144	TimePoint1	25	NA	TS9	3	EA	Overweight	58	3255	2	176	228	227	450	46	212	340	87	1091	46	313	8590
265	TS90.2.299200	TimePoint2	45	NA	TS90	25	EA	Obese	1	554	3	87	208	55	70	15	14	173	29	87	48	158	2209
266	TS90.298953	TimePoint1	25	NA	TS90	25	EA	Obese	1	866	5	50	87	50	122	10	42	66	23	141	110	50	2166
267	TS91.2.299008	TimePoint2	24	MZ	TS91	26	AA	Obese	8	134	300	4	229	101	81	21	21	209	38	114	6	60	1930
268	TS91.299152	TimePoint1	47	MZ	TS91	26	AA	Obese	1	11	15	0	44	33	25	12	6	123	22	65	4	43	540
269	TS92.2.299118	TimePoint2	24	MZ	TS92	26	AA	Obese	69	123	0	0	192	122	54	40	24	307	73	435	1	39	1993
270	TS92.299206	TimePoint1	47	MZ	TS92	26	AA	Obese	15	178	0	0	105	88	38	14	35	437	35	430	0	12	1723
271	TS94.2.299160	TimePoint2	45	MZ	TS94	27	AA	Obese	1	643	1	55	128	36	23	27	24	69	23	106	59	112	2009
272	TS94.299193	TimePoint1	24	MZ	TS94	27	AA	Obese	1	499	0	28	29	18	15	11	14	66	10	170	28	66	1536
273	TS95.2.299006	TimePoint2	45	MZ	TS95	27	AA	Obese	0	803	4	52	52	28	24	7	12	144	4	309	43	133	2164
274	TS95.299180	TimePoint1	23	MZ	TS95	27	AA	Obese	1	916	2	100	63	40	11	6	15	86	11	193	93	118	2461
275	TS96.2.299214	TimePoint2	26	NA	TS96	27	AA	Obese	0	415	10	20	40	33	41	11	10	231	9	400	114	67	2435
276	TS96.299089	TimePoint1	23	NA	TS96	27	AA	Obese	0	283	30	4	17	15	18	4	17	53	5	218	29	21	1250
277	TS97.2.299190	TimePoint2	26	DZ	TS97	28	AA	Obese	60	593	0	10	346	196	82	36	16	300	34	191	0	2	2319
278	TS97.299015	TimePoint1	23	DZ	TS97	28	AA	Obese	19	598	0	3	100	92	53	23	88	315	9	211	0	44	1997
279	TS98.2.299041	TimePoint2	26	DZ	TS98	28	AA	Obese	17	1229	1	1	122	94	99	27	29	39	24	335	1	5	2430
280	TS98.299220	TimePoint1	44	DZ	TS98	28	AA	Obese	6	1008	0	16	297	81	29	0	3	36	59	668	2	60	2602
281	TS99.2.299069	TimePoint2	44	NA	TS99	28	AA	Overweight	7	1788	0	30	122	66	9	0	6	92	39	168	13	28	2730
